# Supplementary material for: Levels of Polonium-210 in brain and pulmonary tissues: Preliminary study in autopsies conducted in the city of Sao Paulo, Brazil
Source: Sci Rep. 2020 Jan 13;10:180. doi: 10.1038/s41598-019-56973-z (PMC6957520; doi:10.1038/s41598-019-56973-z)
Supplement: Supplementary file 2 — Final dataset. [file 41598_2019_56973_MOESM2_ESM.xlsx]

## Sheet: Planilha1
ID	Sex	Age	TimeLivingSaoPaulo	CommutingHours	Smoke	SmokingAmount	Anthracosis	SocioeconomicIndex	StreetDensity	Distance	OBulb	OEpithelium	Lung	FLobe
1	Female	53	0.3	0	NO	0		0.068	0.035	16.15	11.2544	0.742891	1.94198	0.917813
2	Female	67	45	2	NO	0	0.108551	-0.274	0.021	195.11	19.479	0.556388	7.30675	0.764535
3	Male	47	22	4	Yes	3					14.1592	2.31762	3.00773	1.7072
4	Female	74	51	0.333333	Yes	15.6	0.0601791	-0.180151	0.0153582	75.1599		3.85887	1.07749	1.19441
5	Male	79	43	10	NO	0	0.181067	0.0420303	0.0194156	42.8426		1.54348	0.492373	0.570526
6	Female	86	65	0	NO	0	0.202408	-0.227173	0.0189128	32.9346		1.50925	0.777628	0.944048
7	Male	70	36	0.666667	NO	0	0.0488322	-0.328053	0	23.8648	11.9478	7.02314	0.802432	0.58465
8	Female	51	43	3	NO	0	0.0367951	-0.369869	0.0180182	333.938		2.10704	1.17525	0.710891
9	Male	25	25	1	Yes	2.45	0.0718329	-0.602858	0.0129954	48.9669	5.07403	2.23287	5.23072	0.615182
10	Male	64	64	8.16667	Yes	6.4	0.237585	-0.467431	0.00701714	366.593		3.06627	0.985881	0.835489
11	Male	54	30	0	Yes		0.121886	0.203	0.01	71.76	2.4904	3.3381	1.63302	4.74677
12	Female	56	50	2	Yes	35	0.071473	0.00742119	0.0193113	42.7595	5.36603	1.44933	0.974656	0.545287
13	Female	93	60	0.0666667	NO	0	0.428425	-0.117166	0.0187098	76.7194	3.86371	1.8742	1.32393	0.812565
14	Female	89	66	0	NO	0	0.27374	0.700113	0.0170436	70.1421	4.11516	1.60876	1.26786	0.53209
15	Male	62	62	4	NO	0	0.066594	0.301666	0.0173819	304.527	3.26423	3.69719	1.01371	0.799848
16	Male	81	48	3	NO	0	0.150669	-0.392061	0.015275	265.296	4.855	1.30891	0.589258	0.603413
17	Male	58	58	2	Yes	30	0.300299	0.811327	0.0180171	223.209	3.63182	2.19962	0.371338	0.695757
18	Male	69	60	2	Yes	34	0.204	-0.49	0.025	13.34	4.39805	2.50771	1.16871	6.41854
19	Male	89	69	0.666667	NO	0	0.403724	0.445573	0.0198726	136.771	6.80858	1.82667	1.27569	0.443729
20	Male	28	21	0	NO	0	0.001916	-0.0555426	0.030301	11.5658	8.00179	1.37631	1.32055	0.451434
21	Male	73	48	8	Yes	60	0.548139	-0.487	0.008	78.46	3.45356	2.1943	1.90569	0.483946
22	Female	88	68	0.333333	NO	0		-0.38	0.025	262.45	3.10823	2.18069	9.18786	0.886093
23	Male	80	50	0.666667	NO	0	0.354768	-0.289238	0.0160838	162.316	3.01718	1.73585	0.785876	0.274757
24	Female	44	44	0	Yes	58	0.199659	-0.381076	0.019943	131.274	12.342	2.60913	4.447	0.302508
25	Male	79	60	0	NO	0		-0.52	0.019	9.82	4.59193	3.75265	2.29098	0.821732
26	Male	80	44	0	NO	0		-0.55	0.022	570.7	4.97526	2.42058	1.64174	0.425512
27	Female	47	43	0.666667	NO	0	0.106525				1.98091	2.16025	3.37322	0.391744
28	Male	54	54	4	Yes	38	0.261086	-0.420233	0.0186497	112.593	1.23413	3.96262	1.70871	0.728638
29	Female	63	47	5	Yes	41	0.122333	-0.790127	0.0140392	11.1602	6.49789	3.25804	4.2785	1.22519
30	Female	92	30	0	NO	0	0.175856				10.2964	2.25194	12.6093	0.855749
